# Supplementary material for: Preliminary Findings from the Gulf War Women’s Cohort: Reproductive and Children’s Health Outcomes among Women Veterans
Source: Int J Environ Res Public Health. 2022 Jul 11;19(14):8483. doi: 10.3390/ijerph19148483 (PMC9323962; doi:10.3390/ijerph19148483)
Supplement: Supplementary file 1 [file ijerph-19-08483-s001.zip]

Archive with 1 entries (1 files):
- ijerph-1789653-supplementary.pdf
